# Supplementary material for: Double-crosslinked PNIPAM-based hydrogel dressings with adjustable adhesion and contractility
Source: Regen Biomater. 2023 Sep 9;10:rbad081. doi: 10.1093/rb/rbad081 (PMC10570987; doi:10.1093/rb/rbad081)
Supplement: rbad081_Supplementary_Data [file rbad081_supplementary_data.zip]

Archive with 5 entries (5 files):
- Supporting Information.docx
- Video 1.mp4
- Video 2.mp4
- Video 3.mp4
- Video 4.mp4
